# Supplementary material for: Determination of Various Drugs of Abuse in Oral Fluid by a Fabric Phase Sorptive Extraction–LC-MS/MS Method
Source: J Xenobiot. 2026 May 3;16(3):77. doi: 10.3390/jox16030077 (PMC13214864; doi:10.3390/jox16030077)
Supplement: Supplementary file 1 [file jox-16-00077-s001.zip]

Archive with 1 entries (1 files):
- jox-4256182-supplementary.pdf
